# Supplementary material for: A Complex Radiomic Signature in Luminal Breast Cancer from a Weighted Statistical Framework: A Pilot Study
Source: Diagnostics (Basel). 2022 Feb 15;12(2):499. doi: 10.3390/diagnostics12020499 (PMC8871349; doi:10.3390/diagnostics12020499)
Supplement: Supplementary file 1 [file diagnostics-12-00499-s001.zip]

Archive with 1 entries (1 files):
- diagnostics-1546320-supplementary.pdf
